# Supplementary material for: The blood-borne miRNA signature of lung cancer patients is independent of histology but influenced by metastases
Source: Mol Cancer. 2014 Aug 30;13:202. doi: 10.1186/1476-4598-13-202 (PMC4156643; doi:10.1186/1476-4598-13-202)
Supplement: Supplementary file 2 — Additional file 2: Table S1: Analysis of the overlap between the blood-borne miRNAs that were detected in the different histological subtypes in the present study and previously published data on deregulated miRNAs identified in other studies on lung cancer either on whole blood samples or on tissue specimen. (XLSX 64 KB) [file 12943_2014_1400_MOESM2_ESM.xlsx]

## Sheet: Tabelle1
Sample ID	gender	age		ethnicity	days between first diagnosis and blood withdrawal	received Therapy in former visit	family history of NSCLC/SCLC	smoking status	TNM classification: T	TNM classification: N	TNM classification: M	clinical staging	Therapy	survival information (is patient dead?)	Natrium [mmol/l]	Kalium [mmol/l]	Calcium [mmol/l]	Phosphat [mg/dl]	ALT [U/l]	AST [U/l]	Gamma-GT [U/l]	Bilirubin [mg/dl]	Hb [g/dl]	Leukocytes [10^9/l]	Thrombocytes [10^9/l]
001	female	63	adenocarcinoma	caucasian	20	no	no	never-smoker	T2a	N2	M1b	IV	Chemotherapy	alive or no information available	141	3.9	2.3	76	29	30	44	0.4	13.5	7.4	329
002	male	73	squamous cell lung cancer	caucasian	7	no	no	current / former smoker	T3	N2	M0	III	Chemotherapy	alive or no information available	144	4.4	2.4	2.1	33	32	31	0.4	15.6	7.6	200
004	male	72	adenocarcinoma	caucasian	13	no	no	never-smoker	T4	N1	M1a	IV	Chemotherapy	alive or no information available	139	4.2	2.3	0	20	24	85	0	14.5	9.2	304
005	female	60	SCLC	caucasian	36	no	no	current / former smoker	T2a	N2	M1b	IV	Chemotherapy	alive or no information available	140	4.2	2.3	3.1	24	21	40	0.3	13.1	8.4	375
006	male	77	squamous cell lung cancer	caucasian	28	no	no	never-smoker	T2b	N1	M0	II	Chemotherapy	dead	139	4.2	2.3	2.4	17	26	33	0.2	11.4	11.6	411
009	male	84	squamous cell lung cancer	caucasian	3	no	no	current / former smoker	T4	N3	M1b	IV	Chemotherapy	alive or no information available	141	4.3	2.2	0	21	30	21	0.3	11.3	10.4	431
010	male	61	adenocarcinoma	caucasian	14	no	no	never-smoker	T3	N3	M0	III	Chemotherapy	alive or no information available	141	3.9	2.1	0	77	48	39	0.5	17	7.4	210
011	male	67	adenocarcinoma	caucasian	16	no	no	current / former smoker	T3	N2	M1b	IV	Chemotherapy	alive or no information available	138	4.6	2.1	2.8	19	16	20	0.2	12.8	11.1	444
012	male	62	squamous cell lung cancer	caucasian	5	no	no	current / former smoker	T2a	Nx	M1a	IV	Chemotherapy	alive or no information available	138	4.3	2.3	0	10	19	23	0.2	9.3	5.6	235
013	female	80	squamous cell lung cancer	caucasian	13	no	no	never-smoker	T2b	N2	M0	III	other therapy	alive or no information available	140	4.2	2.4	0	10	16	138	0.2	11.4	11.3	407
014	female	61	squamous cell lung cancer	caucasian	44	no	yes	current / former smoker	T4	N2	M0	III	Chemotherapy	alive or no information available	137	5.2	2.6	0	20	30	40	0.2	10.5	6.2	334
015	male	61	adenocarcinoma	other	5	no	no	never-smoker	T2b	N2	M0	III	other therapy	alive or no information available	140	3.6	2.1	0	20	37	88	0.3	77	25	161
016	male	78	squamous cell lung cancer	caucasian	15	no	no	current / former smoker	T2b	N2	M1b	IV	other therapy	dead	135	4.7	2.4	3.1	8	19	28	0.7	13.5	8.8	251
017	female	46	SCLC	caucasian	3	no	no	current / former smoker	T3	N2	M1a	IV	Chemotherapy	alive or no information available	134	4.3	2.2	0	16	24	23	0.2	12.3	6.5	267
018	female	62	adenocarcinoma	caucasian	26	no	yes	current / former smoker	T1b	N2	M1a	IV	Chemotherapy	alive or no information available	141	3.4	2.3	0	29	21	36	0.3	14	8	239
019	female	60	SCLC	caucasian	0	no	no	current / former smoker	T1a	N2	M0	III	Chemotherapy	alive or no information available	139	4.2	2.3	2.8	31	33	66	0.3	15.7	10.3	309
020	male	64	adenocarcinoma	caucasian	7	no	no	never-smoker	T3	N0	M0	II	Chemotherapy	alive or no information available	140	4.6	2.2	0	19	22	58	0.2	13.3	9.8	245
021	male	60	adenocarcinoma	caucasian	55	yes	no	never-smoker	T2a	N0	M0	I	Chemotherapy	alive or no information available	130	4.4	2.3	0	19	24	177	0.4	14.2	6.3	282
022	male	64	adenocarcinoma	caucasian	-	yes	no	current / former smoker	T3	N0	M0	II	Chemotherapy	dead	142	4.4	2.4	3	26	26	66	0.3	11.7	7.8	332
023	male	70	squamous cell lung cancer	caucasian	11	no	no	current / former smoker	T4	N2	M1b	IV	Chemotherapy	alive or no information available	138	4.5	2.2	3.2	22	21	50	0.4	11.7	12.3	449
024	male	73	SCLC	caucasian	4	no	no	current / former smoker	T4	N3	M1a	IV	Chemotherapy	dead	143	4.7	2.2	2.9	10	28	13	0.2	10.4	7.6	275
025	male	65	squamous cell lung cancer	caucasian	7	no	no	current / former smoker	-	-	-	-	Chemotherapy	dead	140	4.4	2.2	0	12	13	21	0.8	12.5	9.8	155
026	male	78	SCLC	caucasian	1	no	no	current / former smoker	T2a	N3	M1b	IV	Radiation	alive or no information available	140	4	2.5	2.7	55	30	40	0.4	16.6	8	168
027	female	51	adenocarcinoma	caucasian	7	no	no	never-smoker	T1b	N2	M1b	IV	Chemotherapy	alive or no information available	137	4.3	2.3	0	21	21	86	0.2	13.2	19.8	247
028	male	73	adenocarcinoma	caucasian	3	no	no	never-smoker	-	-	-	-	Chemotherapy	alive or no information available	143	4.3	2.4	1.8	34	27	29	0.6	15	8.5	221
029	male	80	SCLC	caucasian	0	no	no	current / former smoker	-	-	-	-	Radiation	alive or no information available	133	4.3	2.4	2.9	26	24	37	0.7	14.2	16	335
030	female	78	squamous cell lung cancer	caucasian	14	no	no	current / former smoker	T2a	N1	M1b	IV	Radiation	dead	137	3.9	2.3	3	46	26	46	0.6	11.6	11.1	201
031	male	49	SCLC	caucasian	16	no	no	current / former smoker	T4	N3	M0	III	Chemotherapy	alive or no information available	141	4.9	2.4	4.6	17	26	41	0.4	15.6	8.4	317
032	female	61	squamous cell lung cancer	caucasian	1	no	no	current / former smoker	T4	N2	M1a	IV	Chemotherapy,Radiation	alive or no information available	142	4.3	2.3	0	31	25	27	0.3	13.4	10.7	268
033	male	71	SCLC	caucasian	0	no	no	current / former smoker	T4	N3	M0	III	Chemotherapy	alive or no information available	142	4.2	2.4	2.3	24	28	30	0.8	15.1	6.9	192
034	female	35	adenocarcinoma	asiatic	5	no	no	never-smoker	T3	N0	M0	II	surgical resection	alive or no information available	140	3.9	2.4	0	15	24	26	0.5	13.8	6.6	244
035	male	67	SCLC	caucasian	1	no	no	current / former smoker	T4	N3	M1b	IV	Chemotherapy	alive or no information available	142	5.1	2.4	0	38	32	106	0.2	13.4	9	445
036	male	69	adenocarcinoma	caucasian	0	no	no	current / former smoker	T2a	N0	M0	I	surgical resection	alive or no information available	140	4.9	2.6	3.4	24	58	16	0.6	15.2	8.1	199
038	male	70	squamous cell lung cancer	caucasian	12	no	no	current / former smoker	T4	N2	M0	III	Chemotherapy	alive or no information available	136	4.4	2.3	0	14	42	54	0.5	10.4	9.2	264
039	male	70	squamous cell lung cancer	caucasian	0	no	no	current / former smoker	T4	N3	M0	III	Chemotherapy,Radiation	alive or no information available	136	4	2.6	2.8	27	24	157	0.8	12.6	14	247
040	male	62	squamous cell lung cancer	caucasian	15	no	no	current / former smoker	T4	N2	M1a	IV	Chemotherapy	dead	142	3.5	2.4	3.3	22	23	133	0.6	14.9	9.9	292
041	male	80	adenocarcinoma	caucasian	1	no	no	never-smoker	T2a	N0	M0	I	surgical resection	alive or no information available	142	4.7	2.5	3	20	22	43	0.2	12.6	10.8	280
042	male	57	SCLC	caucasian	4	no	no	never-smoker	T4	N2	M1b	IV	Chemotherapy	alive or no information available	139	5.4	2.5	2.7	26	20	23	0.4	14.8	9.2	245
043	male	74	SCLC	caucasian	6	no	no	current / former smoker	T4	N3	M1b	IV	Chemotherapy	alive or no information available	142	4.6	2.2	2.2	154	83	273	0.6	13.7	15.3	341
045	male	60	adenocarcinoma	caucasian	21	no	no	current / former smoker	T4	N2	M1a	IV	Chemotherapy	alive or no information available	139	4.7	2.4	2.5	31	34	58	0.4	16.5	14.5	289
046	male	63	squamous cell lung cancer	caucasian	14	no	no	current / former smoker	T2a	N2	M0	III	Radiation	alive or no information available	143	5.6	2.4	3.5	18	24	64	1	16.1	13.4	235
047	male	65	squamous cell lung cancer	caucasian	3	no	no	current / former smoker	T3	N0	M0	II	Radiation	alive or no information available	144	4.8	2.3	3.2	24	22	53	0.2	8.3	5.6	337
048	male	79	adenocarcinoma	caucasian	1	no	no	never-smoker	T3	N3	M1b	IV	Chemotherapy	alive or no information available	139	4.5	2.3	0	24	19	107	0.4	9.3	17.5	438
049	male	63	SCLC	caucasian	7	no	no	current / former smoker	T4	N3	M1b	IV	Chemotherapy	alive or no information available	143	4.4	2.2	2.8	26	41	180	0.9	13	9.5	320
051	male	60	adenocarcinoma	caucasian	6	no	no	current / former smoker	T4	N0	M0	II	surgical resection	alive or no information available	133	3.5	2.3	0	25	34	60	0.4	9.8	6.3	413
052	male	52	adenocarcinoma	caucasian	3	no	no	current / former smoker	T3	N2	M1b	IV	Chemotherapy	alive or no information available	143	4.3	2.5	2.8	31	33	78	0.4	14.3	7.8	209
053	male	63	SCLC	caucasian	17	no	no	current / former smoker	T2a	N1	M0	II	Chemotherapy	alive or no information available	139	4.8	2.5	0	28	29	40	0.5	17.3	8.1	164
054	male	69	adenocarcinoma	caucasian	7	no	no	current / former smoker	T4	N2	M1a	IV	Chemotherapy	dead	137	4.5	2.2	0	15	15	40	0.1	11.6	18.6	747
055	male	54	squamous cell lung cancer	caucasian	2	no	no	current / former smoker	T4	N2	M1b	IV	Chemotherapy	alive or no information available	138	4.4	2.1	3.4	15	28	41	0.3	14.7	13.2	326
056	female	71	adenocarcinoma	caucasian	29	no	no	never-smoker	T3	N2	M1a	IV	Chemotherapy	alive or no information available	142	3.8	2.4	0	49	31	35	0.3	11.9	6.7	266
057	male	60	squamous cell lung cancer	caucasian	30	no	no	current / former smoker	T3	N2	M0	III	Chemotherapy,surgical resection	alive or no information available	141	3.9	2.3	3.6	18	17	20	0.3	12.2	8.4	157
058	male	81	SCLC	caucasian	6	no	no	current / former smoker	T4	N3	M1a	IV	Chemotherapy	alive or no information available	137	3.4	2.2	0	15	46	17	0.2	8.2	7.9	367
059	female	63	squamous cell lung cancer	caucasian	360	yes	no	current / former smoker	T4	N3	M0	III	Chemotherapy	alive or no information available	137	4.7	2.5	0	24	20	29	0.2	10.5	5.6	286
060	male	62	squamous cell lung cancer	caucasian	147	no	no	current / former smoker	T1a	N3	M1b	IV	Chemotherapy	alive or no information available	139	3.7	2.4	0	17	29	187	0.4	12.7	4.9	215
061	male	47	SCLC	caucasian	130	yes	no	current / former smoker	T4	N2	M1b	IV	Chemotherapy	alive or no information available	132	4.9	2.2	0	12	42	42	0.3	8.6	11.8	253
062	male	53	SCLC	caucasian	50	yes	no	current / former smoker	T2a	N2	M0	III	Chemotherapy	alive or no information available	139	4.5	2.4	0	29	30	74	0.2	12.8	10	129
063	male	63	SCLC	caucasian	630	yes	no	current / former smoker	T2a	N0	M1a	IV	Chemotherapy,Radiation,other therapy	alive or no information available	141	4.5	2.5	2.7	13	24	34	0.2	9	6.5	341
064	male	72	SCLC	caucasian	120	yes	no	current / former smoker	T4	N2	M0	III	Chemotherapy,Radiation	alive or no information available	136	4.1	2.2	3.1	19	16	28	0.3	8.3	7	161
065	male	59	SCLC	caucasian	2105	yes	no	current / former smoker	T4	N3	M0	III	Chemotherapy,Radiation	alive or no information available	141	4.1	2.4	0	0	24	18	0.3	9.7	11.5	562
066	female	75	SCLC	caucasian	431	yes	no	never-smoker	T3	N2	M1b	IV	Chemotherapy,Radiation	alive or no information available	141	3.9	2.3	0	24	27	46	0.3	10.6	8.4	352
