# Supplementary material for: The blood-borne miRNA signature of lung cancer patients is independent of histology but influenced by metastases
Source: Mol Cancer. 2014 Aug 30;13:202. doi: 10.1186/1476-4598-13-202 (PMC4156643; doi:10.1186/1476-4598-13-202)
Supplement: Supplementary file 3 — Additional file 3: Table S2: Detailed information on the 60 lung cancer patients that were included in the microarray study. (XLSX 135 KB) [file 12943_2014_1400_MOESM3_ESM.xlsx]

## Sheet: Tabelle1
	resent sudy					studies on whole blood					studies on tissue (FFPE, Biopsies, Fine neddle aspirations etc.)
	# of samples detected - Adenocarcinoma	# of samples detected - Squamous Cell Lung Carcinoma	# of samples detected - Small Cell Lung Carcinoma	raw x-value <0.05	fold change > 1.5	Keller, BMC Cancer 2009	Leidinger, Lung Cancer 2011	Keller MolBiosyst 2011	Patnaik PlosOne 2012	Jeong Mo Med Reports 2011	Huang, Am J Resp Crit Care Med 2012	Du, J Exp Clin Cancer Res 2010	Landi, Clin Cancer Res 2010	Fassina, Chest 2011	Gilad, J Mol Diagn 2012	Lebanony, J Clin Oncol 2009	Del Vescovo, Am J Surg Pathol 2011	Zhang, J Cancer Res Clin Oncol 2012
hsa-let-7a	20	20	20		x	x				x			x	x
hsa-let-7b	20	20	20		x								x	x
hsa-let-7c	20	20	20	x		x							x	x
hsa-let-7d	20	20	20			x		x					x
hsa-let-7f	20	20	20	x		x			x				x	x
hsa-let-7g	20	20	20	x	x	x		x					x	x
hsa-let-7i	20	20	20			x							x	x
hsa-miR-103	20	20	20									x	x
hsa-miR-106b	20	20	20									x	x
hsa-miR-107	20	20	20	x								x	x
hsa-miR-1202	20	20	20	x	x
hsa-miR-1207-5p	20	20	20
hsa-miR-1225-5p	20	20	20
hsa-miR-1228	20	20	20		x
hsa-miR-1234	20	20	20
hsa-miR-1238	20	20	20		x
hsa-miR-125a-5p	20	20	20												x			x
hsa-miR-125b	20	20	18	x	x
hsa-miR-126	20	20	20		x	x
hsa-miR-1260	20	20	20
hsa-miR-1260b	20	20	19
hsa-miR-1268	20	20	20
hsa-miR-1274a	20	19	19
hsa-miR-1274b	20	20	20
hsa-miR-1275	20	19	20
hsa-miR-128	20	20	20
hsa-miR-1280	20	20	20		x
hsa-miR-1281	20	20	20		x
hsa-miR-1305	20	19	18
hsa-miR-130a	20	20	20
hsa-miR-130b	20	20	20					x
hsa-miR-132	20	20	20
hsa-miR-140-3p	20	20	20			x		x
hsa-miR-142-3p	20	20	20		x							x
hsa-miR-144*	20	18	16		x			x
hsa-miR-145	20	20	20					x
hsa-miR-146a	20	20	15	x	x
hsa-miR-148b	20	20	20									x
hsa-miR-150	20	20	20
hsa-miR-151-3p	20	20	20					x
hsa-miR-151-5p	20	20	20
hsa-miR-155	20	20	18
hsa-miR-15a	20	20	20			x			x			x
hsa-miR-15b	20	20	20									x
hsa-miR-16	20	20	20	x								x	x
hsa-miR-16-2*	20	20	15		x
hsa-miR-17	20	20	20	x					x			x	x
hsa-miR-181a	20	20	20					x					x
hsa-miR-182	20	20	20
hsa-miR-183	20	20	20
hsa-miR-185	20	20	20	x
hsa-miR-186	20	20	20					x
hsa-miR-191	20	20	20	x									x
hsa-miR-191*	20	20	20		x
hsa-miR-1914*	20	20	20
hsa-miR-1915	20	20	20
hsa-miR-192	20	20	20
hsa-miR-194	20	20	20
hsa-miR-197	20	20	20		x
hsa-miR-199a-5p	20	20	20
hsa-miR-19a	20	20	20		x	x
hsa-miR-19b	20	20	20										x
hsa-miR-20a	20	20	20	x	x				x				x		x
hsa-miR-20b	20	20	20			x			x
hsa-miR-21	20	20	20		x			x				x
hsa-miR-210	20	20	20
hsa-miR-215	20	20	20
hsa-miR-22	20	20	20			x		x				x
hsa-miR-222	20	20	19	x								x
hsa-miR-223	20	20	20
hsa-miR-23a	20	20	20									x
hsa-miR-23b	20	20	20									x
hsa-miR-24	20	20	20									x
hsa-miR-25	20	20	20			x		x
hsa-miR-26a	20	20	20				x						x
hsa-miR-26b	20	20	20	x	x	x		x					x
hsa-miR-27a	20	20	20									x
hsa-miR-28-5p	20	20	20
hsa-miR-2861	20	20	20
hsa-miR-29a	20	20	20								x	x	x
hsa-miR-29b	20	18	15									x	x		x
hsa-miR-29c	20	20	19									x	x
hsa-miR-29c*	20	20	20
hsa-miR-30b	20	20	20										x
hsa-miR-30c	20	20	20	x								x
hsa-miR-30d	20	20	20	x									x
hsa-miR-30e	20	20	20					x
hsa-miR-3162	20	20	20		x
hsa-miR-3180-3p	20	20	18		x
hsa-miR-3195	20	20	20
hsa-miR-3198	20	18	20
hsa-miR-3200-5p	20	20	18
hsa-miR-320a	20	20	20		x
hsa-miR-320b	20	20	20		x
hsa-miR-320c	20	20	20						x
hsa-miR-320d	20	20	20
hsa-miR-320e	20	20	20
hsa-miR-324-3p	20	20	20			x
hsa-miR-324-5p	20	20	20									x
hsa-miR-326	20	20	19					x				x
hsa-miR-328	20	20	20				x					x
hsa-miR-331-3p	20	20	20
hsa-miR-342-3p	20	20	20
hsa-miR-342-5p	20	20	20
hsa-miR-361-3p	20	20	20
hsa-miR-361-5p	20	20	20			x
hsa-miR-362-5p	20	20	20
hsa-miR-363	20	20	20
hsa-miR-3651	20	20	20		x
hsa-miR-3656	20	20	20
hsa-miR-3665	20	20	20
hsa-miR-374b	20	20	20
hsa-miR-423-3p	20	20	20	x
hsa-miR-423-5p	20	20	20			x
hsa-miR-425	20	20	20					x
hsa-miR-425*	20	20	20		x
hsa-miR-4281	20	20	20
hsa-miR-4284	20	20	20
hsa-miR-4286	20	20	20	x	x
hsa-miR-4299	20	20	20
hsa-miR-4306	20	20	20
hsa-miR-4313	20	20	20
hsa-miR-4323	20	20	20
hsa-miR-451	20	20	20
hsa-miR-484	20	20	20	x
hsa-miR-486-5p	20	20	20
hsa-miR-494	20	20	20	x	x
hsa-miR-500a	20	20	20
hsa-miR-500a*	20	20	19
hsa-miR-501-3p	20	20	20
hsa-miR-501-5p	20	20	20					x
hsa-miR-502-3p	20	20	20
hsa-miR-505	20	20	20					x
hsa-miR-505*	20	20	20
hsa-miR-532-3p	20	20	20
hsa-miR-532-5p	20	20	20
hsa-miR-550a*	20	20	20	x
hsa-miR-574-3p	20	20	20					x
hsa-miR-574-5p	20	20	19			x
hsa-miR-584	20	20	20
hsa-miR-625	20	20	20
hsa-miR-629	20	20	20
hsa-miR-638	20	20	20
hsa-miR-652	20	20	20						x
hsa-miR-660	20	20	20
hsa-miR-664	20	20	20	x
hsa-miR-720	20	20	20						x
hsa-miR-766	20	20	20
hsa-miR-92a	20	20	20				x					x
hsa-miR-93	20	20	20	x				x	x			x						x
hsa-miR-93*	20	20	20	x			x
hsa-miR-940	20	20	20		x		x
hsa-miR-942	20	20	17
hsa-miR-96	20	20	19		x							x
hsa-miR-98	20	16	16		x	x		x				x	x	x
hsa-miR-1225-3p	19	18	20
hsa-miR-1249	19	19	20
hsa-miR-221	19	13	12									x						x
hsa-miR-296-5p	19	20	20	x
hsa-miR-3196	19	20	20
hsa-miR-365	19	20	19
hsa-miR-3653	19	18	14
hsa-miR-378*	19	20	20	x
hsa-miR-4318	19	17	15
hsa-miR-454	19	16	14
hsa-miR-629*	19	20	20
hsa-miR-642b	19	19	18
hsa-miR-7	19	19	17												x
hsa-miR-762	19	20	20
hsa-miR-939	19	20	20
hsa-miR-99a	19	19	19									x
hsa-miR-101	18	12	13									x
hsa-miR-140-5p	18	16	13
hsa-miR-148a	18	19	19
hsa-miR-15b*	18	16	17
hsa-miR-1825	18	20	20		x
hsa-miR-18a	18	14	13						x
hsa-miR-18b	18	15	13						x
hsa-miR-195	18	15	14			x						x	x
hsa-miR-199a-3p	18	9	12									x
hsa-miR-27b	18	17	17
hsa-miR-33b*	18	19	20		x
hsa-miR-340*	18	20	20
hsa-miR-374a	18	13	17
hsa-miR-744	18	16	16
hsa-let-7b*	17	18	19
hsa-miR-181b	17	13	15
hsa-miR-183*	17	14	17
hsa-miR-378	17	20	17					x
hsa-miR-409-3p	17	15	13
hsa-miR-502-5p	17	17	14
hsa-miR-550a	17	18	20
hsa-miR-575	17	13	13
hsa-miR-99b	17	16	14					x
hsa-miR-100	16	13	12
hsa-miR-142-5p	16	12	11
hsa-miR-144	16	13	13						x
hsa-miR-17*	16	13	10
hsa-miR-30e*	16	19	19
hsa-miR-3679-5p	16	15	14
hsa-miR-374c	16	10	13
hsa-miR-4270	16	15	17
hsa-miR-7-1*	16	16	13
hsa-miR-933	16	19	18
hsa-miR-1271	15	15	13
hsa-miR-146b-5p	15	11	11										x
hsa-miR-149	15	15	19									x
hsa-miR-193a-5p	15	11	8
hsa-miR-199b-5p	15	9	10
hsa-miR-3125	15	12	10
hsa-miR-338-3p	15	8	10									x
hsa-miR-339-5p	15	17	18			x		x
hsa-miR-3676	15	17	17
hsa-miR-454*	15	13	11
hsa-miR-624*	15	10	13
hsa-let-7d*	14	15	14				x
hsa-let-7f-1*	14	15	16
hsa-miR-1285	14	9	11
hsa-miR-1288	14	11	11
hsa-miR-129-3p	14	14	12												x
hsa-miR-1539	14	15	16
hsa-miR-196b	14	9	11
hsa-miR-30a	14	11	8
hsa-miR-424	14	10	10
hsa-miR-4310	14	11	14
hsa-miR-590-5p	14	11	10
hsa-miR-627	14	11	10
hsa-miR-874	14	17	12
hsa-miR-139-5p	13	9	10
hsa-miR-23c	13	14	15
hsa-miR-654-3p	13	7	8
hsa-miR-1246	12	13	8
hsa-miR-301a	12	9	9									x
hsa-miR-3127	12	5	7
hsa-miR-3614-5p	12	11	12
hsa-miR-485-3p	12	6	6
hsa-miR-498	12	6	9										x
hsa-miR-892b	12	5	9
hsa-miR-10a	11	7	9
hsa-miR-133b	11	6	10
hsa-miR-200c	11	7	7
hsa-miR-2116*	11	12	13
hsa-miR-3200-3p	11	9	7					x
hsa-miR-362-3p	11	9	10					x
hsa-miR-3652	11	8	8
hsa-miR-564	11	11	12
hsa-miR-92b	11	10	13
hsa-let-7e	10	9	9			x							x					x
hsa-miR-1237	10	9	10
hsa-miR-22*	10	5	8
hsa-miR-30c-1*	10	7	8
hsa-miR-3156	10	5	5
hsa-miR-3180-5p	10	11	7
hsa-miR-339-3p	10	15	14					x
hsa-miR-126*	9	4	7					x
hsa-miR-3152	9	5	7
hsa-miR-572	9	4	5
hsa-miR-129*	8	5	5
hsa-miR-1307	8	8	7
hsa-miR-181a-2*	8	7	6
hsa-miR-20a*	8	1	4
hsa-miR-4317	8	6	5
hsa-miR-602	8	8	8
hsa-miR-769-5p	8	7	7
hsa-miR-134	7	3	2
hsa-miR-1972	7	3	5
hsa-miR-3667-5p	7	5	4
hsa-miR-487b	7	4	5
hsa-miR-634	7	4	3
hsa-miR-671-5p	7	5	5
hsa-miR-223*	6	5	7
hsa-miR-340	6	2	2
hsa-miR-4324	6	2	3
hsa-miR-542-5p	6	6	3
hsa-miR-563	6	5	4
hsa-miR-598	6	4	4
hsa-miR-664*	6	5	4
hsa-miR-34a	5	4	8								x
hsa-miR-4298	5	4	3
hsa-miR-491-5p	5	2	3										x
hsa-miR-495	5	4	3
hsa-miR-500b	5	5	5
hsa-miR-628-3p	5	5	6
hsa-miR-1227	4	2	1
hsa-miR-1255b	4	1	2
hsa-miR-127-3p	4	2	2
hsa-miR-181c	4	3	2									x
hsa-miR-3141	4	4	3
hsa-miR-543	4	3	2
hsa-miR-877*	4	1	6
hsa-miR-154	3	3	2
hsa-miR-15a*	3	0	3
hsa-miR-188-5p	3	2	1
hsa-miR-299-5p	3	2	2
hsa-miR-29b-1*	3	4	2
hsa-miR-335	3	3	2
hsa-miR-376c	3	3	1
hsa-miR-3940	3	1	1
hsa-miR-4271	3	3	1
hsa-miR-4291	3	4	3
hsa-miR-548c-5p	3	0	2
hsa-miR-1299	2	1	0
hsa-miR-130b*	2	1	3
hsa-miR-148b*	2	0	1
hsa-miR-193b	2	1	2
hsa-miR-21*	2	2	2
hsa-miR-330-3p	2	5	4
hsa-miR-3675-3p	2	2	2
hsa-miR-376a	2	1	1
hsa-miR-503	2	2	1
hsa-miR-610	2	0	1
hsa-miR-152	1	1	1
hsa-miR-181a*	1	2	1
hsa-miR-192*	1	1	1
hsa-miR-1973	1	1	0
hsa-miR-204	1	1	1
hsa-miR-212	1	2	3
hsa-miR-221*	1	1	1
hsa-miR-26b*	1	0	3
hsa-miR-29b-2*	1	0	0
hsa-miR-3163	1	0	0
hsa-miR-3679-3p	1	3	4
hsa-miR-377	1	0	1
hsa-miR-381	1	0	0
hsa-miR-431	1	1	0
hsa-miR-483-3p	1	1	1
hsa-miR-548d-5p	1	0	1
hsa-miR-557	1	0	0
hsa-miR-582-5p	1	0	1
hsa-miR-623	1	0	0
hsa-miR-625*	1	1	2
hsa-miR-628-5p	1	0	1
hsa-miR-641	1	1	1				x
hsa-let-7a*	0	0	0
hsa-let-7c*	0	0	0
hsa-let-7e*	0	0	0
hsa-let-7f-2*	0	0	0
hsa-let-7g*	0	0	0
hsa-let-7i*	0	0	0
hsa-miR-1	0	0	0									x
hsa-miR-100*	0	0	0
hsa-miR-101*	0	0	1
hsa-miR-103-2*	0	0	0
hsa-miR-103-as	0	0	0
hsa-miR-105	0	0	0
hsa-miR-105*	0	0	0
hsa-miR-106a*	0	0	0
hsa-miR-106b*	0	0	0
hsa-miR-10a*	0	0	0
hsa-miR-10b	0	0	1
hsa-miR-10b*	0	0	0
hsa-miR-1178	0	0	0
hsa-miR-1179	0	0	0
hsa-miR-1180	0	0	0
hsa-miR-1181	0	0	0
hsa-miR-1182	0	0	0
hsa-miR-1183	0	0	0
hsa-miR-1184	0	0	0
hsa-miR-1185	0	0	0
hsa-miR-1193	0	0	0
hsa-miR-1197	0	0	0
hsa-miR-1200	0	0	0
hsa-miR-1203	0	0	0
hsa-miR-1204	0	0	0
hsa-miR-1205	0	0	0
hsa-miR-1206	0	0	0
hsa-miR-1207-3p	0	0	0
hsa-miR-1208	0	0	0
hsa-miR-122	0	1	1
hsa-miR-122*	0	0	0
hsa-miR-1224-3p	0	0	0				x
hsa-miR-1224-5p	0	0	0
hsa-miR-1226	0	0	0
hsa-miR-1226*	0	0	0
hsa-miR-1228*	0	0	0
hsa-miR-1229	0	1	0
hsa-miR-1231	0	0	0
hsa-miR-1233	0	0	0
hsa-miR-1236	0	0	0
hsa-miR-124	0	0	0
hsa-miR-124*	0	0	0
hsa-miR-1243	0	0	0
hsa-miR-1244	0	0	0
hsa-miR-1245	0	0	0
hsa-miR-1247	0	0	0
hsa-miR-1248	0	0	0					x
hsa-miR-1250	0	0	0
hsa-miR-1251	0	0	0
hsa-miR-1252	0	0	0
hsa-miR-1253	0	0	0
hsa-miR-1254	0	0	0
hsa-miR-1255a	0	0	0
hsa-miR-1256	0	0	0
hsa-miR-1257	0	0	0
hsa-miR-1258	0	0	0
hsa-miR-125a-3p	0	3	2
hsa-miR-125b-1*	0	0	0
hsa-miR-125b-2*	0	0	0
hsa-miR-1261	0	0	0
hsa-miR-1262	0	0	0
hsa-miR-1263	0	0	0
hsa-miR-1264	0	0	0
hsa-miR-1265	0	0	0
hsa-miR-1266	0	0	0
hsa-miR-1267	0	0	0
hsa-miR-1269	0	0	0
hsa-miR-127-5p	0	0	0
hsa-miR-1270	0	0	0
hsa-miR-1272	0	0	0
hsa-miR-1273	0	0	0
hsa-miR-1273c	0	0	0
hsa-miR-1273d	0	0	0
hsa-miR-1273e	0	0	0
hsa-miR-1276	0	0	0
hsa-miR-1277	0	0	0
hsa-miR-1278	0	0	0
hsa-miR-1279	0	0	0
hsa-miR-1282	0	0	0
hsa-miR-1283	0	0	0			x
hsa-miR-1284	0	0	0
hsa-miR-1286	0	0	0
hsa-miR-1287	0	0	0
hsa-miR-1289	0	0	0
hsa-miR-129-5p	0	0	0
hsa-miR-1290	0	0	0						x
hsa-miR-1291	0	0	0
hsa-miR-1292	0	0	0
hsa-miR-1293	0	0	0
hsa-miR-1294	0	0	0
hsa-miR-1295	0	0	0
hsa-miR-1296	0	0	0
hsa-miR-1297	0	0	0
hsa-miR-1298	0	0	0
hsa-miR-1301	0	0	0
hsa-miR-1302	0	0	0
hsa-miR-1303	0	0	0
hsa-miR-1304	0	0	0
hsa-miR-1306	0	0	0
hsa-miR-130a*	0	0	0
hsa-miR-132*	0	0	0
hsa-miR-1321	0	0	0
hsa-miR-1322	0	0	0
hsa-miR-1323	0	0	0
hsa-miR-1324	0	0	0
hsa-miR-133a	0	0	0
hsa-miR-135a	0	0	0
hsa-miR-135a*	0	0	0
hsa-miR-135b	0	0	0
hsa-miR-135b*	0	0	0
hsa-miR-136	0	0	0
hsa-miR-136*	0	0	0
hsa-miR-137	0	0	0
hsa-miR-138	0	0	0
hsa-miR-138-1*	0	0	0
hsa-miR-138-2*	0	0	0
hsa-miR-139-3p	0	1	2
hsa-miR-141	0	0	0
hsa-miR-141*	0	0	0
hsa-miR-143	0	0	0
hsa-miR-143*	0	0	0
hsa-miR-145*	0	0	0
hsa-miR-1468	0	0	0
hsa-miR-1469	0	0	0
hsa-miR-146a*	0	0	0
hsa-miR-146b-3p	0	0	0
hsa-miR-147	0	0	0
hsa-miR-1470	0	0	0
hsa-miR-1471	0	0	0
hsa-miR-147b	0	0	0
hsa-miR-148a*	0	0	1
hsa-miR-149*	0	0	0
hsa-miR-150*	0	1	0
hsa-miR-153	0	0	0
hsa-miR-1537	0	0	0
hsa-miR-1538	0	0	0
hsa-miR-154*	0	0	0
hsa-miR-155*	0	0	0
hsa-miR-16-1*	0	0	0
hsa-miR-181c*	0	0	1
hsa-miR-181d	0	0	0
hsa-miR-182*	0	0	0
hsa-miR-1827	0	0	0
hsa-miR-184	0	0	0
hsa-miR-185*	0	0	0
hsa-miR-186*	0	0	0
hsa-miR-187	0	0	0
hsa-miR-187*	0	0	0
hsa-miR-188-3p	0	0	0					x
hsa-miR-18a*	0	0	0			x
hsa-miR-18b*	0	0	0
hsa-miR-190	0	0	0
hsa-miR-1908	0	0	0
hsa-miR-1909	0	0	0
hsa-miR-1909*	0	0	1
hsa-miR-190b	0	0	0
hsa-miR-1910	0	0	0
hsa-miR-1911	0	0	0
hsa-miR-1911*	0	0	0
hsa-miR-1912	0	0	0
hsa-miR-1913	0	0	0
hsa-miR-1914	0	0	0
hsa-miR-1915*	0	0	0
hsa-miR-193a-3p	0	0	0
hsa-miR-193b*	0	0	0
hsa-miR-194*	0	0	0
hsa-miR-195*	0	0	0
hsa-miR-196a	0	0	0
hsa-miR-196a*	0	0	0
hsa-miR-196b*	0	0	0
hsa-miR-1976	0	0	0						x
hsa-miR-198	0	0	0
hsa-miR-19a*	0	0	0
hsa-miR-19b-1*	0	0	1
hsa-miR-19b-2*	0	0	0
hsa-miR-200a	0	0	0
hsa-miR-200a*	0	0	0
hsa-miR-200b	0	0	0
hsa-miR-200b*	0	0	0
hsa-miR-200c*	0	0	0
hsa-miR-202	0	0	0
hsa-miR-202*	0	0	0
hsa-miR-203	0	0	0
hsa-miR-205	0	0	0								x	x		x	x	x	x	x
hsa-miR-205*	0	0	0
hsa-miR-2052	0	0	0
hsa-miR-2053	0	0	0
hsa-miR-206	0	0	0
hsa-miR-208a	0	0	0
hsa-miR-208b	0	0	0
hsa-miR-20b*	0	0	0
hsa-miR-211	0	0	0
hsa-miR-2110	0	0	0
hsa-miR-2113	0	0	0
hsa-miR-2114	0	0	0
hsa-miR-2114*	0	0	0
hsa-miR-2115	0	0	1
hsa-miR-2115*	0	0	0
hsa-miR-2116	0	0	0
hsa-miR-2117	0	0	0
hsa-miR-214	0	0	0
hsa-miR-214*	0	0	0
hsa-miR-216a	0	0	0
hsa-miR-216b	0	0	0
hsa-miR-217	0	0	0
hsa-miR-218	0	1	0
hsa-miR-218-1*	0	0	0
hsa-miR-218-2*	0	0	0
hsa-miR-219-1-3p	0	0	0
hsa-miR-219-2-3p	0	0	0
hsa-miR-219-5p	0	0	0
hsa-miR-222*	0	0	0
hsa-miR-224	0	0	0
hsa-miR-224*	0	0	0
hsa-miR-2276	0	0	0
hsa-miR-2277-3p	0	0	0
hsa-miR-2277-5p	0	0	0
hsa-miR-2278	0	0	0
hsa-miR-2355-3p	0	0	0
hsa-miR-2355-5p	0	0	0
hsa-miR-23a*	0	0	0
hsa-miR-23b*	0	0	0
hsa-miR-24-1*	0	0	0
hsa-miR-24-2*	0	0	0
hsa-miR-25*	0	0	0
hsa-miR-26a-1*	0	0	1
hsa-miR-26a-2*	0	0	0
hsa-miR-27a*	0	0	0
hsa-miR-27b*	0	0	0
hsa-miR-28-3p	0	0	0
hsa-miR-2909	0	0	0
hsa-miR-296-3p	0	0	0
hsa-miR-297	0	0	0
hsa-miR-298	0	0	0
hsa-miR-299-3p	0	0	0
hsa-miR-29a*	0	0	0
hsa-miR-300	0	0	0
hsa-miR-301b	0	0	0
hsa-miR-302a	0	0	0
hsa-miR-302a*	0	0	0
hsa-miR-302b	0	0	0
hsa-miR-302b*	0	0	0
hsa-miR-302c	0	0	0
hsa-miR-302c*	0	0	0
hsa-miR-302d	0	0	0
hsa-miR-302d*	0	0	0
hsa-miR-302e	0	0	0
hsa-miR-302f	0	0	0
hsa-miR-3065-3p	0	0	0
hsa-miR-3065-5p	0	0	0
hsa-miR-3074	0	0	0
hsa-miR-30a*	0	0	0
hsa-miR-30b*	0	0	0
hsa-miR-30c-2*	0	0	0
hsa-miR-30d*	0	0	0
hsa-miR-31	0	0	0									x
hsa-miR-31*	0	0	0
hsa-miR-3115	0	0	0
hsa-miR-3116	0	0	0
hsa-miR-3117	0	0	0
hsa-miR-3118	0	0	0
hsa-miR-3119	0	0	0
hsa-miR-3120	0	0	0
hsa-miR-3121	0	0	0
hsa-miR-3122	0	0	0
hsa-miR-3123	0	0	0
hsa-miR-3124	0	0	0
hsa-miR-3126-3p	0	0	0
hsa-miR-3126-5p	0	0	0
hsa-miR-3128	0	0	0
hsa-miR-3129	0	0	0
hsa-miR-3130-3p	0	0	0
hsa-miR-3130-5p	0	0	0
hsa-miR-3131	0	0	0
hsa-miR-3132	0	0	0
hsa-miR-3133	0	0	0
hsa-miR-3134	0	0	0
hsa-miR-3135	0	0	0
hsa-miR-3136	0	0	0
hsa-miR-3137	0	0	0
hsa-miR-3138	0	1	0
hsa-miR-3139	0	0	0
hsa-miR-3140	0	0	0
hsa-miR-3142	0	0	0
hsa-miR-3143	0	0	0
hsa-miR-3144-3p	0	0	0
hsa-miR-3144-5p	0	0	0
hsa-miR-3145	0	0	0
hsa-miR-3146	0	0	0
hsa-miR-3147	0	0	0
hsa-miR-3148	0	0	0
hsa-miR-3149	0	0	0
hsa-miR-3150	0	0	0
hsa-miR-3150b	0	0	0
hsa-miR-3151	0	0	0
hsa-miR-3153	0	0	0
hsa-miR-3154	0	0	0
hsa-miR-3155	0	0	0
hsa-miR-3157	0	0	0
hsa-miR-3158	0	0	0
hsa-miR-3159	0	0	0
hsa-miR-3160	0	0	0
hsa-miR-3161	0	0	0
hsa-miR-3164	0	0	0
hsa-miR-3165	0	0	0
hsa-miR-3166	0	0	0
hsa-miR-3167	0	0	0
hsa-miR-3168	0	0	0
hsa-miR-3169	0	0	0
hsa-miR-3170	0	0	0
hsa-miR-3171	0	0	0
hsa-miR-3173	0	0	0
hsa-miR-3174	0	0	0
hsa-miR-3175	0	0	0
hsa-miR-3176	0	0	0
hsa-miR-3177	0	0	0
hsa-miR-3178	0	0	0
hsa-miR-3179	0	0	0
hsa-miR-3180	0	0	0
hsa-miR-3181	0	0	0
hsa-miR-3182	0	0	0
hsa-miR-3183	0	0	0
hsa-miR-3184	0	0	0
hsa-miR-3185	0	0	0
hsa-miR-3186-3p	0	0	0
hsa-miR-3186-5p	0	0	0
hsa-miR-3187	0	0	0
hsa-miR-3188	0	0	0
hsa-miR-3189	0	0	0
hsa-miR-3190	0	0	0
hsa-miR-3191	0	0	0
hsa-miR-3192	0	0	0
hsa-miR-3193	0	0	0
hsa-miR-3194	0	0	0
hsa-miR-3197	0	0	0
hsa-miR-3199	0	0	0
hsa-miR-32	0	0	0
hsa-miR-32*	0	0	0
hsa-miR-3201	0	0	0
hsa-miR-3202	0	0	0
hsa-miR-323-3p	0	0	0
hsa-miR-323-5p	0	0	0
hsa-miR-323b-3p	0	0	0
hsa-miR-323b-5p	0	0	0
hsa-miR-325	0	0	0
hsa-miR-329	0	2	1
hsa-miR-330-5p	0	0	0
hsa-miR-331-5p	0	0	0
hsa-miR-335*	0	0	0
hsa-miR-337-3p	0	1	0
hsa-miR-337-5p	0	0	0
hsa-miR-338-5p	0	0	0
hsa-miR-33a	0	0	0
hsa-miR-33a*	0	0	0
hsa-miR-33b	0	0	0
hsa-miR-345	0	0	0
hsa-miR-346	0	0	0
hsa-miR-34a*	0	0	0
hsa-miR-34b	0	0	0
hsa-miR-34b*	0	0	0
hsa-miR-34c-3p	0	0	0
hsa-miR-34c-5p	0	0	0
hsa-miR-3605-3p	0	0	0
hsa-miR-3605-5p	0	0	0
hsa-miR-3606	0	0	0
hsa-miR-3607-3p	0	0	0
hsa-miR-3607-5p	0	0	0
hsa-miR-3609	0	0	0
hsa-miR-3610	0	0	0
hsa-miR-3611	0	0	0
hsa-miR-3612	0	0	0
hsa-miR-3613-3p	0	2	1
hsa-miR-3613-5p	0	0	0
hsa-miR-3614-3p	0	0	0
hsa-miR-3615	0	0	0
hsa-miR-3616-3p	0	0	0
hsa-miR-3616-5p	0	0	0
hsa-miR-3617	0	0	0
hsa-miR-3618	0	0	0
hsa-miR-3619	0	0	0
hsa-miR-3620	0	0	1
hsa-miR-3621	0	0	0
hsa-miR-3622a-3p	0	0	0
hsa-miR-3622a-5p	0	0	0
hsa-miR-3622b-3p	0	0	0
hsa-miR-3622b-5p	0	0	0
hsa-miR-363*	0	0	0
hsa-miR-3646	0	0	2
hsa-miR-3647-3p	0	0	0
hsa-miR-3647-5p	0	0	0
hsa-miR-3648	0	0	0
hsa-miR-3649	0	0	0
hsa-miR-365*	0	0	0
hsa-miR-3650	0	0	0
hsa-miR-3654	0	0	0
hsa-miR-3655	0	0	0
hsa-miR-3657	0	0	0
hsa-miR-3658	0	0	0
hsa-miR-3659	0	0	0
hsa-miR-3660	0	0	0
hsa-miR-3661	0	0	0
hsa-miR-3662	0	0	0
hsa-miR-3663-3p	0	2	1
hsa-miR-3663-5p	0	0	0
hsa-miR-3664	0	0	0
hsa-miR-3666	0	0	0
hsa-miR-3667-3p	0	0	0
hsa-miR-3668	0	0	0
hsa-miR-3669	0	0	0
hsa-miR-367	0	0	0
hsa-miR-367*	0	0	1
hsa-miR-3670	0	0	0
hsa-miR-3671	0	0	0
hsa-miR-3672	0	0	0
hsa-miR-3673	0	0	0
hsa-miR-3674	0	0	0
hsa-miR-3675-5p	0	0	0
hsa-miR-3677	0	0	0
hsa-miR-3678-3p	0	0	0
hsa-miR-3678-5p	0	0	0
hsa-miR-3680	0	0	0
hsa-miR-3680*	0	0	0
hsa-miR-3681	0	0	0
hsa-miR-3681*	0	0	0
hsa-miR-3682	0	0	0
hsa-miR-3683	0	0	0
hsa-miR-3684	0	0	0
hsa-miR-3685	0	0	0
hsa-miR-3686	0	0	0
hsa-miR-3687	0	0	0
hsa-miR-3688	0	0	0
hsa-miR-3689a-3p	0	0	0
hsa-miR-3689a-5p	0	0	0
hsa-miR-3689b*	0	0	0
hsa-miR-369-3p	0	0	0
hsa-miR-369-5p	0	0	0				x
hsa-miR-3690	0	0	0
hsa-miR-3691	0	0	0
hsa-miR-3692	0	0	0
hsa-miR-3692*	0	0	0
hsa-miR-370	0	0	0
hsa-miR-371-3p	0	0	0
hsa-miR-371-5p	0	0	0
hsa-miR-3713	0	0	0
hsa-miR-3714	0	0	0
hsa-miR-372	0	0	0
hsa-miR-373	0	0	0
hsa-miR-373*	0	0	1
hsa-miR-374a*	0	0	0
hsa-miR-374b*	0	0	0
hsa-miR-375	0	0	0								x				x
hsa-miR-376a*	0	0	0
hsa-miR-376b	0	0	0
hsa-miR-377*	0	0	0
hsa-miR-378b	0	0	0
hsa-miR-378c	0	0	0
hsa-miR-379	0	0	0
hsa-miR-379*	0	0	0
hsa-miR-380	0	0	0
hsa-miR-380*	0	0	0
hsa-miR-382	0	0	1
hsa-miR-383	0	0	0				x
hsa-miR-384	0	0	0
hsa-miR-3907	0	2	3
hsa-miR-3908	0	0	0
hsa-miR-3909	0	0	0
hsa-miR-3910	0	0	0
hsa-miR-3911	0	0	0
hsa-miR-3912	0	0	0
hsa-miR-3913	0	0	0
hsa-miR-3914	0	0	0
hsa-miR-3915	0	0	0
hsa-miR-3916	0	0	0
hsa-miR-3917	0	0	0
hsa-miR-3918	0	0	0
hsa-miR-3919	0	0	0
hsa-miR-3920	0	0	0
hsa-miR-3921	0	0	0
hsa-miR-3922	0	0	0
hsa-miR-3923	0	0	0
hsa-miR-3924	0	0	0
hsa-miR-3925	0	0	0
hsa-miR-3926	0	0	0
hsa-miR-3927	0	0	0
hsa-miR-3928	0	0	0
hsa-miR-3929	0	0	0
hsa-miR-3934	0	0	0
hsa-miR-3935	0	0	2
hsa-miR-3936	0	0	0
hsa-miR-3937	0	0	0
hsa-miR-3938	0	0	0
hsa-miR-3939	0	0	0
hsa-miR-3941	0	0	0
hsa-miR-3942	0	0	0
hsa-miR-3943	0	0	0
hsa-miR-3944	0	0	0
hsa-miR-3945	0	0	0
hsa-miR-409-5p	0	0	1
hsa-miR-410	0	0	0
hsa-miR-411	0	0	0
hsa-miR-411*	0	0	0
hsa-miR-412	0	0	0
hsa-miR-421	0	0	0
hsa-miR-422a	0	0	0
hsa-miR-424*	0	0	0
hsa-miR-4251	0	0	0
hsa-miR-4252	0	0	0
hsa-miR-4253	0	0	0
hsa-miR-4254	0	0	0
hsa-miR-4255	0	0	0
hsa-miR-4256	0	0	0
hsa-miR-4257	0	2	0
hsa-miR-4258	0	0	0
hsa-miR-4259	0	0	0
hsa-miR-4260	0	0	0
hsa-miR-4261	0	0	1
hsa-miR-4262	0	0	0
hsa-miR-4263	0	0	0
hsa-miR-4264	0	0	0
hsa-miR-4265	0	0	0
hsa-miR-4266	0	0	0
hsa-miR-4267	0	0	0
hsa-miR-4268	0	0	0
hsa-miR-4269	0	0	0
hsa-miR-4272	0	0	0
hsa-miR-4273	0	0	0
hsa-miR-4274	0	0	1
hsa-miR-4275	0	0	0
hsa-miR-4276	0	0	0
hsa-miR-4277	0	0	0
hsa-miR-4278	0	0	0
hsa-miR-4279	0	0	0
hsa-miR-4280	0	0	0
hsa-miR-4282	0	0	0
hsa-miR-4283	0	0	0
hsa-miR-4285	0	0	0
hsa-miR-4287	0	0	0
hsa-miR-4288	0	0	0
hsa-miR-4289	0	0	0
hsa-miR-429	0	0	0
hsa-miR-4290	0	0	0
hsa-miR-4292	0	0	0
hsa-miR-4293	0	0	0
hsa-miR-4294	0	0	0
hsa-miR-4295	0	0	0
hsa-miR-4296	0	0	0
hsa-miR-4297	0	0	0
hsa-miR-4300	0	0	0
hsa-miR-4301	0	0	0
hsa-miR-4302	0	0	0
hsa-miR-4303	0	0	0
hsa-miR-4304	0	0	0
hsa-miR-4305	0	0	0
hsa-miR-4307	0	0	0
hsa-miR-4308	0	0	0
hsa-miR-4309	0	0	0
hsa-miR-431*	0	0	0
hsa-miR-4311	0	0	0
hsa-miR-4312	0	0	2
hsa-miR-4314	0	0	0
hsa-miR-4315	0	0	0
hsa-miR-4316	0	0	0
hsa-miR-4319	0	0	0
hsa-miR-432	0	0	0
hsa-miR-432*	0	0	0
hsa-miR-4320	0	0	0
hsa-miR-4321	0	0	0
hsa-miR-4322	0	0	0
hsa-miR-4325	0	0	0
hsa-miR-4326	0	0	0
hsa-miR-4327	0	0	0
hsa-miR-4328	0	0	0
hsa-miR-4329	0	0	0
hsa-miR-433	0	0	0
hsa-miR-4330	0	0	0
hsa-miR-448	0	0	0
hsa-miR-449a	0	0	0
hsa-miR-449b	0	0	0
hsa-miR-449b*	0	0	0
hsa-miR-449c	0	0	0
hsa-miR-449c*	0	0	0
hsa-miR-450a	0	0	0
hsa-miR-450b-3p	0	0	0
hsa-miR-450b-5p	0	0	0
hsa-miR-452	0	0	0
hsa-miR-452*	0	0	0
hsa-miR-455-3p	0	0	0
hsa-miR-455-5p	0	0	0
hsa-miR-466	0	0	0
hsa-miR-483-5p	0	2	0
hsa-miR-485-5p	0	0	0
hsa-miR-486-3p	0	0	0
hsa-miR-487a	0	0	0
hsa-miR-488	0	0	0
hsa-miR-488*	0	0	0
hsa-miR-489	0	0	0
hsa-miR-490-3p	0	0	0
hsa-miR-490-5p	0	0	0
hsa-miR-491-3p	0	0	0
hsa-miR-492	0	0	0
hsa-miR-493	0	0	0
hsa-miR-493*	0	0	0
hsa-miR-496	0	0	0
hsa-miR-497	0	0	3
hsa-miR-497*	0	0	0
hsa-miR-499-3p	0	0	0
hsa-miR-499-5p	0	0	0
hsa-miR-504	0	0	0
hsa-miR-506	0	0	0
hsa-miR-507	0	0	0
hsa-miR-508-3p	0	0	0
hsa-miR-508-5p	0	0	0
hsa-miR-509-3-5p	0	0	0
hsa-miR-509-3p	0	0	0										x
hsa-miR-509-5p	0	0	0
hsa-miR-510	0	0	0
hsa-miR-511	0	0	0
hsa-miR-512-3p	0	0	0
hsa-miR-512-5p	0	0	0
hsa-miR-513a-3p	0	0	0
hsa-miR-513a-5p	0	0	0
hsa-miR-513b	0	0	0				x
hsa-miR-513c	0	0	0
hsa-miR-514	0	0	0
hsa-miR-514b-3p	0	0	0
hsa-miR-514b-5p	0	0	0
hsa-miR-515-3p	0	0	0
hsa-miR-515-5p	0	0	0
hsa-miR-516a-3p	0	0	0
hsa-miR-516a-5p	0	0	0
hsa-miR-516b	0	0	0
hsa-miR-517*	0	0	0
hsa-miR-517a	0	0	0
hsa-miR-517b	0	0	0
hsa-miR-517c	0	0	0
hsa-miR-518a-3p	0	0	0
hsa-miR-518a-5p	0	0	0
hsa-miR-518b	0	0	0
hsa-miR-518c	0	0	0
hsa-miR-518c*	0	0	0
hsa-miR-518d-3p	0	0	0
hsa-miR-518e	0	0	0
hsa-miR-518e*	0	0	0
hsa-miR-518f	0	0	0
hsa-miR-518f*	0	0	0
hsa-miR-519b-3p	0	0	0
hsa-miR-519c-3p	0	0	0
hsa-miR-519d	0	0	0
hsa-miR-519e	0	0	0
hsa-miR-519e*	0	0	0
hsa-miR-520a-3p	0	0	0
hsa-miR-520a-5p	0	0	0
hsa-miR-520b	0	0	0
hsa-miR-520c-3p	0	0	0
hsa-miR-520d-3p	0	0	0
hsa-miR-520e	0	0	0
hsa-miR-520f	0	0	0
hsa-miR-520g	0	0	0
hsa-miR-520h	0	0	0
hsa-miR-521	0	0	0
hsa-miR-522	0	0	0
hsa-miR-523	0	0	0
hsa-miR-524-3p	0	0	0
hsa-miR-525-3p	0	0	0
hsa-miR-525-5p	0	0	0
hsa-miR-526b	0	0	0
hsa-miR-526b*	0	0	0
hsa-miR-539	0	0	0
hsa-miR-541	0	0	0
hsa-miR-541*	0	0	0
hsa-miR-542-3p	0	0	0
hsa-miR-544	0	0	0
hsa-miR-544b	0	0	0
hsa-miR-545	0	0	0
hsa-miR-545*	0	0	0
hsa-miR-548a-3p	0	0	0
hsa-miR-548a-5p	0	0	0
hsa-miR-548aa	0	0	0
hsa-miR-548b-3p	0	0	0
hsa-miR-548b-5p	0	0	0
hsa-miR-548c-3p	0	0	0
hsa-miR-548d-3p	0	0	0
hsa-miR-548e	0	0	0
hsa-miR-548f	0	0	0
hsa-miR-548g	0	0	0
hsa-miR-548h	0	0	0
hsa-miR-548i	0	0	0
hsa-miR-548j	0	0	0
hsa-miR-548k	0	0	0
hsa-miR-548l	0	0	0
hsa-miR-548m	0	0	0
hsa-miR-548n	0	0	0
hsa-miR-548o	0	0	0
hsa-miR-548p	0	0	0
hsa-miR-548q	0	0	0
hsa-miR-548s	0	0	0
hsa-miR-548t	0	0	0
hsa-miR-548u	0	0	0
hsa-miR-548v	0	0	0
hsa-miR-548w	0	0	0
hsa-miR-548x	0	0	0
hsa-miR-548y	0	0	0
hsa-miR-548z	0	0	0
hsa-miR-549	0	0	0
hsa-miR-550b	0	0	0
hsa-miR-551a	0	0	0					x
hsa-miR-551b	0	0	0
hsa-miR-551b*	0	0	0
hsa-miR-552	0	0	0
hsa-miR-553	0	0	0
hsa-miR-554	0	0	0
hsa-miR-555	0	0	0
hsa-miR-556-3p	0	0	0
hsa-miR-556-5p	0	0	0
hsa-miR-558	0	0	0
hsa-miR-559	0	0	0
hsa-miR-561	0	0	0
hsa-miR-562	0	0	0
hsa-miR-566	0	0	0
hsa-miR-567	0	0	0
hsa-miR-568	0	0	0
hsa-miR-569	0	0	0
hsa-miR-570	0	0	0
hsa-miR-571	0	0	0
hsa-miR-573	0	0	0
hsa-miR-576-3p	0	0	0
hsa-miR-576-5p	0	0	0
hsa-miR-577	0	0	0
hsa-miR-578	0	0	0
hsa-miR-579	0	0	0
hsa-miR-580	0	0	0
hsa-miR-581	0	0	0
hsa-miR-582-3p	0	0	0
hsa-miR-583	0	0	0
hsa-miR-585	0	0	0
hsa-miR-586	0	0	0
hsa-miR-587	0	0	0
hsa-miR-588	0	0	0
hsa-miR-589	0	0	0
hsa-miR-589*	0	0	0					x
hsa-miR-590-3p	0	0	0
hsa-miR-591	0	0	0
hsa-miR-592	0	0	0
hsa-miR-593	0	0	0
hsa-miR-593*	0	0	0
hsa-miR-595	0	0	0
hsa-miR-596	0	0	0
hsa-miR-597	0	0	0
hsa-miR-599	0	0	0
hsa-miR-600	0	0	0
hsa-miR-601	0	0	0
hsa-miR-603	0	0	0
hsa-miR-604	0	0	0
hsa-miR-605	0	0	0
hsa-miR-606	0	0	0
hsa-miR-607	0	0	0
hsa-miR-608	0	0	0
hsa-miR-609	0	0	0
hsa-miR-611	0	0	0
hsa-miR-612	0	0	0
hsa-miR-613	0	0	0
hsa-miR-614	0	0	0
hsa-miR-615-3p	0	0	0
hsa-miR-615-5p	0	0	0
hsa-miR-616	0	0	0
hsa-miR-616*	0	0	0
hsa-miR-617	0	0	0
hsa-miR-618	0	0	0
hsa-miR-619	0	0	0
hsa-miR-620	0	0	0
hsa-miR-621	0	0	0
hsa-miR-622	0	0	0
hsa-miR-624	0	0	0
hsa-miR-626	0	0	0
hsa-miR-630	0	1	0
hsa-miR-631	0	0	0
hsa-miR-632	0	0	0
hsa-miR-633	0	0	0
hsa-miR-635	0	0	0
hsa-miR-636	0	0	0				x
hsa-miR-637	0	0	0
hsa-miR-639	0	0	0
hsa-miR-640	0	0	0
hsa-miR-642a	0	0	0
hsa-miR-643	0	0	0
hsa-miR-644	0	0	0
hsa-miR-645	0	0	0
hsa-miR-646	0	0	0
hsa-miR-647	0	0	0
hsa-miR-648	0	0	0
hsa-miR-649	0	0	0
hsa-miR-650	0	0	0
hsa-miR-651	0	0	0
hsa-miR-653	0	0	0
hsa-miR-654-5p	0	0	0										x
hsa-miR-655	0	0	0
hsa-miR-656	0	0	0
hsa-miR-657	0	0	0
hsa-miR-658	0	0	0
hsa-miR-659	0	0	0
hsa-miR-661	0	0	0
hsa-miR-662	0	0	0				x
hsa-miR-663	0	1	0										x
hsa-miR-663b	0	0	0
hsa-miR-665	0	0	1
hsa-miR-668	0	0	0
hsa-miR-670	0	0	0
hsa-miR-671-3p	0	0	0
hsa-miR-675	0	0	0				x
hsa-miR-675*	0	0	0
hsa-miR-676	0	0	0
hsa-miR-676*	0	0	0
hsa-miR-7-2*	0	0	0
hsa-miR-708	0	0	0
hsa-miR-708*	0	0	0
hsa-miR-711	0	0	0
hsa-miR-718	0	0	0
hsa-miR-744*	0	0	0
hsa-miR-758	0	0	0
hsa-miR-759	0	0	0
hsa-miR-760	0	0	0
hsa-miR-761	0	0	0
hsa-miR-764	0	0	0
hsa-miR-765	0	1	0
hsa-miR-767-3p	0	0	0
hsa-miR-767-5p	0	0	0
hsa-miR-769-3p	0	1	0
hsa-miR-770-5p	0	0	0
hsa-miR-802	0	0	0
hsa-miR-873	0	0	0
hsa-miR-875-3p	0	0	0
hsa-miR-875-5p	0	0	0
hsa-miR-876-3p	0	0	0
hsa-miR-876-5p	0	0	0
hsa-miR-877	0	0	0
hsa-miR-885-3p	0	0	0
hsa-miR-885-5p	0	0	0
hsa-miR-887	0	0	0
hsa-miR-888	0	0	0
hsa-miR-888*	0	0	0
hsa-miR-889	0	0	0
hsa-miR-890	0	0	0
hsa-miR-891a	0	0	0
hsa-miR-891b	0	0	0
hsa-miR-892a	0	0	0
hsa-miR-9	0	0	0
hsa-miR-9*	0	0	0
hsa-miR-920	0	0	0
hsa-miR-921	0	0	0
hsa-miR-922	0	0	0
hsa-miR-924	0	0	0
hsa-miR-92a-1*	0	0	0
hsa-miR-92a-2*	0	0	0
hsa-miR-92b*	0	0	0
hsa-miR-934	0	0	0
hsa-miR-935	0	0	0
hsa-miR-936	0	0	0
hsa-miR-937	0	0	0
hsa-miR-938	0	0	0
hsa-miR-941	0	0	0
hsa-miR-943	0	0	0
hsa-miR-944	0	0	0
hsa-miR-95	0	0	0
hsa-miR-96*	0	0	0
hsa-miR-99a*	0	0	0
hsa-miR-99b*	0	0	0
